# Supplementary material for: Heat stress-induced activation of MAPK pathway attenuates Atf1-dependent epigenetic inheritance of heterochromatin in fission yeast
Source: eLife. 2024 Jan 30;13:e90525. doi: 10.7554/eLife.90525 (PMC10863984; doi:10.7554/eLife.90525)
Supplement: Figure 3—figure supplement 2—source data 1. [file elife-90525-fig3-figsupp2-data1.zip]

Archive with 1 entries (1 files):
- Figure 3-figure supplement 2-Source Data 1 [full raw unedited blots (Atf1 and Cdc2) for Figure C].tif
