# Supplementary material for: Heat stress-induced activation of MAPK pathway attenuates Atf1-dependent epigenetic inheritance of heterochromatin in fission yeast
Source: eLife. 2024 Jan 30;13:e90525. doi: 10.7554/eLife.90525 (PMC10863984; doi:10.7554/eLife.90525)
Supplement: Figure 4—figure supplement 1—source data 3. [file elife-90525-fig4-figsupp1-data3.zip]

Archive with 1 entries (1 files):
- Figure 4-figure supplement 1-Source Data 3 [full raw unedited blot (bead bound-Atf1) for Figure A].tif
