# Supplementary material for: Heat stress-induced activation of MAPK pathway attenuates Atf1-dependent epigenetic inheritance of heterochromatin in fission yeast
Source: eLife. 2024 Jan 30;13:e90525. doi: 10.7554/eLife.90525 (PMC10863984; doi:10.7554/eLife.90525)
Supplement: Figure 5—source data 7. [file elife-90525-fig5-data7.zip]

Archive with 1 entries (1 files):
- Figure 5-Source Data 7 [full raw unedited blot (WCE-Cdc2) for Figure 5E].tif
